# Supplementary material for: Modulating Microglia/Macrophage Activation by CDNF Promotes Transplantation of Fetal Ventral Mesencephalic Graft Survival and Function in a Hemiparkinsonian Rat Model
Source: Biomedicines. 2022 Jun 19;10(6):1446. doi: 10.3390/biomedicines10061446 (PMC9221078; doi:10.3390/biomedicines10061446)
Supplement: Supplementary file 1 [file biomedicines-10-01446-s001.zip]

Archive with 1 entries (1 files):
- biomedicines-1725888-supplementary.pptx
